# Supplementary material for: Sources of information influencing the state-of-the-science gap in hormone replacement therapy usage
Source: PLoS One. 2017 Feb 3;12(2):e0171189. doi: 10.1371/journal.pone.0171189 (PMC5291391; doi:10.1371/journal.pone.0171189)
Supplement: S1 Table — (ZIP) [file pone.0171189.s001.zip › S1 Table Hormone Therapy Medical Review Data.xlsx]

## Sheet: Sheet1
Title	Year	Publication	Country	Valence	Breast cancer risk	Heart disease risk	Other	On label	Off label	HT Recommendation	Type of symptom	What kind of recommendation	Notes
Treatment of osteoporosis: why, whom, when and how to treat. The single most important consideration is the individual's absolute risk of fracture	2004	Med J Aust	Australia	3	2	2	2	1	2	2	bone health	hip fracture but not recommending HRT for bone health alone
A comprehensive review of the safety and efficacy of bioidentical hormones for the management of menopause and related health risks	2006	Alternative Medicine Review	US	2	1	1	2	2	2	2	bioidentical hormone	recommend using bioidentical hormone to reduce risks of HRT
A multi-hit endocrine model of intrinsic adult-onset asthma	2008	Ageing research reviews	US	1	2	2	2	2	1	1	asthma	HRT to treat menopausal asthmatics
A rationale for inhibiting progesterone-related pathways to combat breast cancer	2004	Current Cancer Drug Targets	US	3	1	2	2	2	2	1	progesterone	block progestin related pathway to treat breast cancer
A review of combination regimens for osteoporosis--prevention and treatment	2002	Int J Fertil Womens Med	US	1	2	2	1	1	2	2	bone health		mentions adverse effects of HRT, but only in passing
Action of leptin on bone and its relationship to menopause	2008	Biomed Pap Med Fac Univ Palacky Olomouc Czech Repub	Czech Republic	3	2	2	2	1	2	2	bone health
An overview of uterine cancer and its management	2006	Expert Review of Anticancer Therapy	Australia	2	2	2	1	2	2	2	endometrial cancer		risk factor of endrometrial cancer
Antiatherosclerosis interventions in women	2002	Am J Cardiol	US	1	2	1	2	2	1	2	cardiovascular		Use of HT for cardiovascular is complicated
Anticipating the anti-ageing pill. Lessons from the history of the oral contraceptive pill and hormone replacement therapy	2009	EMBO reports	Australia	2	2	2	2	2	1	2	antiaging pills		recommends not using medication to fight aging
Are all estrogens the same?	2004	Maturitas	Netherlands	3	1	2	2	1	2	1	effects of estrogen	individualized treatments
Assessing benefits and risks of hormone therapy in 2008: new evidence, especially with regard to the heart	2008	Cleve Clin J Med	US	1	2	2	2	2	1	1	cardiovascular	using HRT for prevention of cardiovascular disease in younger women
Bilateral risk-reducing oophorectomy in BRCA1 and BRCA2 mutation carriers	2006	J Natl Compr Canc Netw	US	1	1	2	2	2	2	1	breast cancer	individualized treatment, HRT does not increase breast cancer risk after BRRO
Bone health in postmenopausal women with early breast cancer: how protective is tamoxifen?	2007	Cancer Treat Rev	US	2	2	2	1	1	2	1	bone health	HRT history increase bone loss after breast cancer, but more evidence is needed
Breast cancer and hormonal replacement therapy	2003	Ann N Y Acad Sci	US	3	1	2	2	2	1	1	breast cancer	individualized treatment	most study do not indicate adverse effect of HT
Breast cancer risk in the WHI study: the problem of obesity	2005	Maturitas	Germany	1	1	2	1	2	2	1	breast cancer	individualized treatement, but also recommend using low dose estrogen	obesity increase risk of breast cancer in HRT users
Cardiovascular aspects of menopausal hormone replacement therapy	2009	Climacteric	Italy	1	2	1	2	2	1	1	cardiovascular	using HT in younger women can be beneficial
Cardiovascular risk and hormone replacement therapy	2006	Curr Opin Obstet Gynecol	England	2	2	1	2	2	2	1	cardiovascular	not recommending HT to treat cardiovascular disease
Changes of hemostatic variables during hormone replacement therapy	2003	Semin Vasc Med	Netherlands	2	2	2	2	2	1	2	hemostatic	more study is needed
Chemoprevention for colon cancer: new opportunities, fact or fiction?	2006	Supplement Scandinavian Journal of Gastroenterology	Netherlands	1	2	2	2	2	1	2	colon cancer	decrease of colon cancer in HRT users
Comparative effects of conventional vs. novel hormone replacement therapy on blood pressure in postmenopausal women	2009	Climacteric	US	1	2	1	2	2	1	2	blood pressure	oral HT increase blood pressure, but not transdermal, concludes HRT can lower blood pressure
Coronary heart disease risk reduction in postmenopausal women: the role of statin therapy and hormone replacement therapy	2004	Prev Cardiol	US	2	1	2	2	2	2	1	cardiovascular	adding statin to HT may increase safety
Coronary heart disease: the female heart is vulnerable	2003	Prog Cardiovasc Dis	US	2	2	2	2	2	1	2	cardiovascular	HT failed to protect the heart
Diabetes and the menopause	2005	The Journal of the British Menopause Society	England	3	2	2	2	2	1	1	diebetes and heart disease	low dosage, not recommended for preventing heart disease, but may protect from diebetes
Disruption of androgen receptor signaling by synthetic progestins may increase risk of developing breast cancer	2007	The FASEB journal	Australia	3	1	2	2	2	2	2	breast cancer	tries to explain why HRT may cause breast cancer
Does 2-methoxyestradiol represent the new and improved hormone replacement therapy for atherosclerosis?	2006	Circulation Research	US	1	2	1	2	2	1	2	cardiovascular
Drospirenone and its antialdosterone properties	2007	Climacteric	Italy	1	2	1	2	2	1	1	cardiovascular	use a type of progesterone called drospirenone
Emerging techniques for the discovery and validation of therapeutic targets for skeletal diseases	2002	Expert opinion on Therapeutic Targets	US	1	2	2	2	1	2	2	bone health
Endometrial hyperplasia: a review	2004	Obstetrical & Gynecological Survey	US	2	2	2	1	2	2	2	endometrial cancer		HRT as a risk factor
Effects of low-dose hormone therapy on menopausal symptoms, bone mineral density, endometrium, and the cardiovascular system: a review of randomized clinical trials	2005	Climacteric	Thailand	1	1	1	1	1	1	1	low dose HRT	recommands low dose HRT
Epidemiological risk factors for breast cancer--a review	2005	Nigerian Journal of Clinical Practice	Nigeria	2	1	2	2	2	2	2	breast cancer		HT as a risk factor
Estrogen and hearing: a summary of recent investigations	2006	Acta Otolaryngologica	Sweden	2	2	2	1	2	1	1	hearing	estrogen can preserve hearing
Estrogen replacement in menopausal women: recent and current prospective studies, the WHI and the KEEPS	2006	Gender Medicine	US	1	1	2	2	2	1	1	cardiovascular	estrogen can prevent cardiovascular disease
Estrogen therapy and thrombotic risk	2006	Pharmacology & Therapeutics	US	1	2	2	2	2	1	1	thrombosis	estrogen can prevent thrombotic events
Estrogen therapy in older patients with recurrent urinary tract infections: a review	2004	International Journal of Fertility and Women's Medicine	Belgium	1	2	2	2	1	1	2	urinary tract infections
Estrogenic compounds, estrogen receptors and vascular cell signaling in the aging blood vessels	2009	Current Medicinal Chemistry	US	1	2	1	2	2	1	1	cardiovascular	critical of WHI's study design, calls for better designs
Estrogen-progestogen replacement therapy and ovarian cancer: an update	2006	European Journal of Cancer Prevention	Italy	1	2	2	1	2	2	2	ovarian cancer		no definite connection between HT and risk of ovarian cancer
Estrogens, cartilage, and osteoarthritis	2003	Joint, Bone, Spine	France	1	2	2	2	1	2	2	bone health
Estrogens, homocysteine, vasodilatation and menopause: basic mechanisms, interactions and clinical implications	2003	Gynecological Endocrinology	Netherlands	1	2	1	2	2	1	2	cardiovascular
Estrogens, lipoproteins, and cardiovascular risk factors: an update following the randomized placebo-controlled trials of hormone-replacement therapy	2004	Current Opinion in Lipidology	England	1	2	1	2	2	1	2	cardiovascular
Estrogens: protective or risk factors in brain function?	2003	Progress in Neurobiology	US	3	2	2	1	2	1	2	brain
Evidence-based risk factors for postoperative deep vein thrombosis	2004	ANZ Journal of Surgery	Australia	1	2	2	1	2	2	2	deep vein thrombosis	did not found evidence that HRT is a risk factor
GCC signaling in colorectal cancer: Is colorectal cancer a paracrine deficiency syndrome?	2009	Drug News & Perspectives	US	1	2	2	2	2	1	1	colon cancer	use HRT to prevent or treat colon cancer
Gender and gallstone disease	2006	Wiener Medizinische Wochenschrift	Austria	3	2	2	1	2	1	2	gallstone disease		is a risk factor, but risk decrease with lower dosage
Gender differences in coronary artery disease: review of diagnostic challenges and current treatment	2009	Postgraduate Medicine	US	3	2	1	2	2	1	1	cardiovascular	be more aware of gender bias
Gender differences in the outcome of noninvasive cardiovascular treatment	2003	Italian Heart Journal	Italy	3	1	1	2	2	1	1	cardiovascular	use primary preventional and pharmacological therapy against cardiovascular disease
Gender-specific characteristics of atherosclerosis in menopausal women: risk factors, clinical course and strategies for prevention	2007	Climacteric	Italy	1	2	2	2	2	1	1	cardiovascular	use of HRT o prevent cardiovascular disease
Genistein appears to prevent early postmenopausal bone loss as effectively as hormone replacement therapy	2003	Nutrition Reviews	Ireland	2	2	2	1	1	2	2	bone health	use dietary phytoestrogen genistein instead of HRT to protect bone health and avoid risks
Genitourinary symptoms in the menopausal transition	2005	The American Journal of Medicine	US	3	2	2	1	1	2	1	vaginal dryness	further study needed for locally applied estrogen
Growth and long-term hormonal therapy	2006	Pediatr Endocrinol Rev	US	1	2	2	1	2	1	1	long term use for growth of uterus
Guanylyl cyclase C in colorectal cancer: susceptibility gene and potential therapeutic target	2009	Future Oncology	US	1	2	2	2	2	1	2	colorectal cancer
Gynaecologic challenging issues in the management of BRCA mutation carriers: oral contraceptives, prophylactic salpingo-oophorectomy and hormone replacement therapy	2010	Gynecological Endocrinology	Italy	1	2	2	2	1	2	2	breast cancer	short term use of HRT does not affect breast cancer risk reduction effect
Homocysteine, menopause and cardiovascular disease	2007	Menopause International	Italy	1	2	1	2	2	1	2	cardiovascular		used more space on the benefits of taking HRT
Hormonal replacement therapy after gynaecological cancer	2006	Gynakologisch-Geburtshilfliche Rundschau	Italy	3	1	2	1	2	1	2	gynaecological cancers		HRT as risk factors in endometrial and breast cancer but not others
Hormonal treatments and epithelial ovarian cancer risk	2005	International Journal of Gynecological Cancer	Finland	2	2	2	1	2	2	2	ovarian cancer
Hormone replacement therapy	2006	Primary Care	US	2	2	1	1	1	1	1	overview of HRT	low dosage and shortest time to relieve symptoms
Hormone replacement therapy and cancers: the biological roles of estrogen and progestin in tumorigenesis are different between the endometrium and breast	2007	The Tohoku Journal of Experimental Medicine	Japan	3	1	2	1	2	1	2	estrogen dependent tissues
Hormone replacement therapy and coronary heart disease in women: a review of the evidence	2002	The American Journal of the Medical Sciences	US	1	2	2	2	2	1	2	cardiovascular		published at around the same time as WHI and HERS II
Hormone replacement therapy and endometrial cancer	2004	Onkologie	Germany	2	2	2	1	2	2	1	endometrial cancer	only prescribe lowest dosage estrogen, and use with progestins
Hormone replacement therapy and mammographic screening	2002	Clinical Radiology	England	2	1	2	1	2	2	1	breast cancer and mammography	short term cessation or change the type of HRT prescribed to reduce unclear mammography
Hormone replacement therapy and menopause: a review of randomized, double-blind, placebo-controlled trials	2003	The Kaohsiung Journal of Medical Sciences	Taiwan	2	2	1	1	1	1	1	review of HRT	HRT caused more harm than good
Hormone replacement therapy and risk for venous thromboembolism: what's new and how do these findings influence clinical practice?	2005	Current Opinion in Hematology	Canada	3	2	2	1	2	2	2	thromboembolism
Hormone replacement therapy and risk of acute myocardial infarction : a review of the literature	2005	Drug Safety	England	3	2	1	2	2	2	1	cardiovascular	some subgroups are more susceptible to risk of HRT
Hormone replacement therapy and risk of cardiovascular disease: implications of the results of the Women's Health Initiative	2003	Arteriosclerosis, Thrombosis, and Vascular Biology	US	3	2	1	2	2	2	2	cardiovascular		trying to explain why estrogen increases cardiovascular risks
Hormone replacement therapy and the bladder	2004	The Journal of the British Menopause Society	England	1	2	2	2	2	1	1	urinary tract infections	more study is needed
Hormone replacement therapy and the cardiovascular system lessons learned and unanswered questions	2006	Journal of the American College of Cardiology	US	3	2	1	2	2	1	2	cardiovascular
Hormone replacement therapy for cognitive function in postmenopausal women	2002	Cochrane Database of Systematic Reviews	England	3	2	2	2	2	1	2	brain		very little evidence to show an effect of HRT on brain functions
Hormone replacement therapy in breast cancer survivors	2006	Annals of the New York Academy of Sciences	Greece	3	1	2	2	1	2	1	breast cancer survivor's climacteric symptoms	use HRT to manage climacteric symptoms for short term
Hormone replacement therapy in menopausal women: Past problems and future possibilities	2006	Gynecological Endocrinology	US	2	1	1	2	1	2	1	alternatives to oral HRT
Hormone replacement therapy in postmenopausal women	2003	The Journal of Medical Investigation	Japan	1	2	2	2	1	1	1	review of HRT	low dose, transdermal administration, individualized
Hormone replacement therapy in the post-Women's Health Initiative era. Report at a meeting held in Funchal, Madeira, February 24-25, 2003	2003	Climacteric	US	1	1	2	2	1	1	1	review of WHI results	recommend giving HRT to women but individualize
Hormone replacement therapy update: who should we be prescribing this to now?	2003	Current Opinion in Obstetrics & Gynecology	Slovenia	2	1	1	1	1	1	1	review of HRT	clinical guidelines & alternatives
Hormone replacement therapy, selective estrogen receptor modulators, and tissue-specific compounds: cardiovascular effects and clinical implications	2004	Treatments in Endocrinology	Netherlands	1	2	2	2	2	1	2	SERMs effect on the heart		more space on positive effects of HRT on heart
Hormone replacement therapy. Current controversies	2003	Minerva Ginecologica	Italy	3	1	1	2	1	1	2	review of HRT
Hormone replacement therapy: a time for pause	2002	Canadian Medical Association Journal	Canada	2	1	1	2	1	1	1	review of HRT	use HT for shortest period possible and only for severe symptoms
Hormone replacement therapy: real concerns and false alarms	2009	Cancer Journal	US	1	1	1	1	1	2	1	review of WHI results	critical of press releases of the WHI results
Hormone replacement therapy: review, update, and remaining questions after the Women's Health Initiative Study	2004	Current Osteoporosis Reports	England	1	1	1	2	1	1	1	review of HRT	further study needed for cardiovascular effect	more space no positive effects of HRT, emphasize on small risk
Hormone replacement therapy--differing guidelines	2005	South African Medical Journal	South Africa	1	1	1	1	1	1	1	review of HRT	use HRT early in menopause	believe HRT still has protective functions for CVD and cognition
Hormone therapy for endometriosis and surgical menopause	2009	Cochrane Database of Systematic Reviews	Saudi Arabia	3	2	2	1	2	2	1	endometriosis	further randomized control trials	HRT may cause the disease to reoccur, but only two studies on the topic not very sufficient
Hormone-dependent aging problems in women	2008	Yonsei Medical Journal	Korea	1	2	2	2	1	1	2	various diseases of aging
How to manage osteoporosis after the menopause	2005	Best practice & Research. Clinical rheumatology	England	1	2	2	2	1	2	2	bone health	need to be fully informed of risks and benefits, but did not discuss risks
HRT as secondary prevention of cardiovascular disease	2004	Maturitas	Finland	2	2	1	2	2	1	2	cardiovascular		HRT has no place in secondary prevention of cardiovascular events
Impact of osteoporosis treatment adherence on fracture rates in North America and Europe	2009	The American Journal of Medicine	US	1	2	2	2	1	2	2	bone health		low complience rate
Is there a place for postmenopausal hormone therapy use in women with lupus?	2003	Journal of Orofacial Pain	England	3	2	2	2	2	1	2	burning mouth syndrome		not an effective treatment for BMS
Local oestrogen for vaginal atrophy in postmenopausal women	2004	The Proceedings of the Nutrition Society	England	1	2	1	2	2	2	2	cardiovascular		tries to explain the increase rates of CVD with increased triacylglycerol concentrations
Long-term use of progestogens--getting the balance right: molecular biology and the endometrium	2007	Suppliment Gynecological Endocrinology	US	3	1	1	2	2	2	2	progesterone		review to try to improve progestin's benefit-risk profile
Low dose hormone replacement therapy: clinical efficacy	2003	Minerva Ginecologica	Sweden	1	1	2	2	1	1	1	low dose HRT	low dose HRT for various symptoms with fewer risks
Management of endometrial cancer in Asia: consensus statement from the Asian Oncology Summit 2009	2009	The Lancet Oncology	Thailand	3	2	2	2	2	1	2	endometrial cancer		unclear valance from the abstract alone
Management of hypercholesterolaemia in postmenopausal women	2002	Drugs Aging	New Zealand	3	2	1	2	2	1	1	HRT and possible effects on cholesterol
Management of menopausal symptoms in patients with breast cancer: an evidence-based approach	2005	The Lancet Oncology	Australia	3	1	2	2	1	2	1	menopausal symptoms after breast cancer	individualized
Meningioma and hormonal influences	2003	Climacteric	England	1	2	2	2	2	1	2	brain tumor		progestin may inhibit brain tumor growth
Menopausal hormone therapy: is there evidence for cardiac protection?	2004	International Urology and Nephrology	US	2	2	1	2	2	1	2	cardiovascular	HRT has no role in prevention of CVD
Menopausal treatment dilemma: a challenge for women and nurses	2002	Contemporary Nurse	US	2	2	2	2	1	2	1	menopause symptoms	women who seek alternative therapies did not receive sufficient attention
Menopause and cardiovascular disease: the evidence	2007	Climacteric	Italy	1	2	1	2	1	1	1	cardiovascular	start HRT early to receive benefits, and use the progestogen drospirenone
Menopause, hormone replacement and gynaecological cancers	2010	Menopause International	England	1	1	2	2	1	2	1	gynaecological cancers	HRT should not be withheld from patients with gynaecological cancer
Miniature, low-dose, intrauterine drug-delivery systems	2003	Annals of the New York Academy of Sciences	Belgium	3	2	2	2	2	2	1	drug delievery system	calls for a safer delievery system for HRT
Minireview: estrogen receptor-mediated rapid signaling	2006	Endocrinology	US	1	2	2	2	2	1	2	estrogen recepter
Modifying women's risk for cardiovascular disease	2007	Journal of Obstetric, Gynecologic, and Neonatal Nursing	US	3	2	1	2	2	1	2	cardiovascular	HRT shouldn't be used for prevention of CVD
Muscle performance, sex hormones and training in peri-menopausal and post-menopausal women	2003	Scandinavian Journal of Medicine & Science in Sports	Finland	1	2	2	2	2	1	2	HRT increase muscle performance	more research is needed
Norethisterone acetate in combination with estrogen: effects on the skeleton and other organs. A review	2002	American Journal of Obstetrics and Gynecology	Denmark	1	1	2	2	1	2	2	use of progestogen in HRT
Oral versus non-oral hormone replacement therapy: how important is the route of administration?	2007	Ginekologia Polska	England	1	1	1	2	2	1	1	cardiovascular	lowest dose HT for cardiovascular benefits
Pathophysiology and recent advances in the management of renal osteodystrophy	2002	Journal of Bone and Mineral Research	Australia	1	2	2	2	1	2	2	bone health
Peculiarities of stroke risk in women	2007	Cerebrovascular Diseases	Spain	2	2	1	2	2	2	2	stroke		risk factor of stroke after menopause
Perspectives on dyslipidemia and coronary heart disease in women	2005	Journal of the American College of Cardiology	US	3	2	2	2	2	1	2	cardiovascular		mentions effect but does not mention positive or negative
Pitfalls of the WHIs: Women's Health Initiative	2006	Annals of the New York Academy of Sciences	Greece	1	1	1	2	2	2	1	review of WHI results	give HRT early and individualize
Plasminogen activator inhibitor-1: physiologic role, regulation, and the influence of common pharmacologic agents	2002	Journal of Clinical Pharmacology	US	1	2	2	2	2	1	2	Diebetes
Post menopausal hormone therapy today	2005	Ethnicity & Disease	US	1	2	2	2	1	1	1	review of HRT	lowest dose for shortest time, but study of risks inconclusive for younger women
Postmenopausal hormone replacement therapy and the prevention of cardiovascular disease: a review	2002	Journal of Cardiovascular Risk	Canada	3	1	1	1	2	1	1	cardiovascular	HRT for the sole purpose of preventing CVD is not indicated
Postmenopausal hormone therapy and the risk of venous thromboembolism	2008	Climacteric	Australia	2	1	1	2	2	2	2	blood clots		HT as a risk factor
Postmenopausal hormone therapy: the way ahead	2007	Maturitas	Israel	3	2	2	1	1	1	2	review of HRT		the history of HRT
Pregnancy, progesterone and progestins in relation to breast cancer risk	2005	The Journal of Steroid Biochemistry and Molecular Biology	Italy	3	1	2	2	2	2	2	breast cancer		progestins found in HRT is different from progesterones produced in our body, thus it may cause the risk of breast cancer
Premature ovarian failure, endothelial dysfunction and estrogen-progestogen replacement	2006	Trends in endocrinology and metabolism	Greece	1	2	2	2	2	1	1	cardiovascular	further study needed
Progestational effects of dydrogesterone in vitro, in vivo and on the human endometrium	2009	Supplement Maturitas	Germany	1	2	2	2	2	1	2	Dyfrogesterone		a better type of progesterone used in HRT, protect against endometrial hyperplasia
Progesterone and breast cancer	2008	Women's Health	US	1	1	2	2	2	1	2	progesterone		effect of progesterone on breast cancer is understudied
Progesterone receptors--animal models and cell signalling in breast cancer. Implications for breast cancer of inclusion of progestins in hormone replacement therapies	2002	Breast Cancer Research	US	3	1	2	2	2	1	2	breast cancer
Progestins and breast cancer	2005	Breast Disease	US	3	1	2	2	2	2	2	breast cancer
Progestogens and target tissues: vascular systems	2009	Maturitas	Germany	1	2	2	2	2	1	1	cardiovascular	recommend natural progesterone, use HRT to lower blood pressure
Prognostic factors in endometrial carcinoma	2008	The Journal of Obstetrics and Gynaecology Research	Slovakia	2	2	2	1	2	2	2	endometrial cancer		HT as a risk factor
Prophylaxis and screening options: recommendations for young women with BRCA mutations	2005	Breast Disease	US	2	1	2	2	2	2	1	breast cancer	avoid HT for women with BRCA	HT as a risk factor
Quality of life and menopause: the role of estrogen	2002	Journal of Women's Health	US	2	2	2	2	1	2	1	menopausal symptom	recommend HRT for improving quality of life
Recent concerns surrounding HRT	2003	Clinical Endocrinology	England	2	1	1	1	1	1	2	review of HRT		risk outweighs benefits
Risk factors and risk reduction of breast and ovarian cancer	2003	Current Opinion in Obstetrics & Gynecology	Netherlands	2	1	2	1	2	2	2	breast and ovarian cancer		HT as a risk factor
Risk of venous thromboembolic disease associated with hormonal contraceptives and hormone replacement therapy: a clinical review	2004	Archives of Internal Medicine	US	2	2	1	2	2	2	2	deep vein thrombosis		HT as a risk factor
Risk-reducing strategies for breast cancer--a review of recent literature	2003	International Journal of Fertility and Women's Medicine	US	2	1	2	2	2	2	2	breast cancer		HT as a risk factor
Risks and benefits of long-term hormone replacement therapy	2003	American Journal of Health System Pharmacy	US	2	1	1	2	1	1	1	review of HRT	short term use only	substantial risks and limited benefits
Skeletal consequences of hormone therapy discontinuance: a systematic review	2006	Obstetrical & gynecological survey	US	3	2	2	2	1	2	1	bone health	HRT should be discontinued after menopause symptoms subsided
Steroidal hormones and proliferation, differentiation and apoptosis in breast cells	2004	Maturitas	France	3	1	2	2	2	2	2	breast cancer		tries to explain how HRT effect breast cancer
Stroke in the female: role of biological sex and estrogen	2004	ILAR journal	US	1	2	2	2	2	1	2	cardiovascular		mentions benefit of HRT on stroke
The benefits of oestrogen following menopause: why hormone replacement therapy should be offered to postmenopausal women	2009	The Medical Journal of Australia	Australia	1	1	1	2	1	1	1	review of HRT	use HRT in women that just began menopause will result in greater benefits
The effects of hormone replacement therapy on autoimmune disease: rheumatoid arthritis and systemic lupus erythematosus	2009	Climacteric	England	3	2	2	1	2	1	2	autoimmu disease
The influence of reproductive hormones on brain function in the menopausal transition	2009	Minerva Ginecologica	US	2	2	2	2	2	1	1	brain and cognition	insufficient evidence to support prescribing HRT solely for cognitive, mood or sleep disorders
The lost promise of hormone replacement therapy and heart disease	2004	Semin Vasc Med.	Netherlands	2	2	1	2	2	1	2	cardiovascular
The medicalization of female fertility--points of significance for the study of menopause	2003	Collegium Antropologicum	US	3	2	2	2	1	2	1	menopausal symptoms	need to account for cultural influence	HRT did not lower hot flash frequency in women
The menopause and HRT. Hormone replacement therapy, cardiovascular and cerebrovascular disease	2003	Best Pract Res Clin Endocrinol Metab	Australia	3	1	1	2	1	1	1	cardiovascular	although HRT cannot be used to prevent CVD, it can still be used for other benefits (menopausal symptom)
The natural history of venous thromboembolism: impact on ventilation/perfusion scan reporting	2002	Seminars in Nuclear Medicine	Scotland	2	2	1	2	2	2	2	blood clots
The pros and cons of hormone replacement therapy	2003	Nursing Times	England	3	2	2	2	2	2	2	review of HRT
The rise and fall in menopausal hormone therapy and breast cancer incidence	2010	Breast	Italy	3	1	2	2	2	2	2	breast cancer		decline in breast cancer rate may relate to decrease in HRT use, but also increase in mammography
The rise and fall of menopausal hormone therapy	2005	Annual Review of Public Health	US	3	1	1	1	1	1	2	review of HRT
The role of folate metabolism-related gene polymorphisms in the development of meningiomas	2010	Cancer Genomics & Proteomics	Greece	2	2	2	1	2	2	2	brain tumor		HT as a risk factor
The role of menopausal hormone therapy in osteoporosis	2007	Climacteric	South Africa	3	2	2	1	1	2	1	bone health	younger women and lowest dosage
Thromboembolism in women	2006	Seminars in Thrombosis and Hemostasis	Italy	2	2	1	2	2	2	2	Venous thromboembolism		HT as a risk factor
Thrombophilia and women's health: An overview	2006	Obstetrics and gynecology clinics of North America	Israel	2	2	1	2	2	2	2	Thrombophilia		HT as a risk factor
Thrombophilias and gynaecology	2003	Best practice & research. Clinical obstetrics & gynaecology	Netherlands	2	2	1	2	2	2	2	Thrombophilia		HT as a risk factor
Treating sleep problems in patients with burn injuries: practical considerations	2004	The Journal of Burn Care & Rehabilitation	US	1	2	2	2	2	1	2	sleep problem in burn victims
Treatment of menopausal symptoms: what shall we do now?	2005	Lancet	Australia	3	2	2	1	1	2	2	review of HRT
Treatment strategies for reducing the burden of menopause-associated vasomotor symptoms	2008	Journal of Managed Care Pharmacy	US	3	2	2	2	1	2	1	vasomotor symptoms	lowest dosage and shortest time
United States regulatory considerations for intrauterine progestins for hormone replacement therapy	2007	Contraception	US	3	2	2	1	1	2	1	FDA guidance regarding HRT
What is the cardioprotective role of hormone replacement therapy?	2003	Current Atherosclerosis Reports	US	3	2	2	2	2	1	2	cardiovascular		insufficient evidence for cardioprotective function of HRT
What's new about old drugs	2004	Journal of Gerontological Nursing	US	3	2	2	2	2	2	2	cardiovascular		unclear
Women's issues in venous thromboembolism	2004	Current Hematology Reports	US	2	2	1	2	2	2	2	Thrombophilia		HT as a risk factor
Hormone replacement therapy and women with premature menopause	2011	Eur J Cancer	UK	3
Hormone replacement therapy in gynecologic cancer survivors	2011	Gynecol Oncol	UK	1
Update in hormone therapy use in menopause	2011	J Clin Endocrinol Metab	US	3
EMAS position statement: Managing the menopause in the context of coronary heart disease	2011	Maturiatas	Sweden	3
Menopause perspectives and treatment of Asian women	2010	Semin Reprod Med	Taiwan	3
The postmenopausal bladder	2010	Menopause International	UK	1
Management of osteoporosis in postmenopausal women: 2010 postion statement of the North American Menopause Society	2010	Menopause	UK	2
Hormonal and Nonhormonal Treatment of Vasomotor Symptoms.	2014	Obstet Gynecol Clin North Am	US	3
Risks and effectiveness of compounded bioidentical hormone therapy: a case series.	2014	J Womens Health	US	2
Current recommendations: what is the clinician to do?	2014	Fertil Steril	US	3
Effects of hormone therapy on cognition and mood.	2014	Fertil Steril	US	1
Competency in menopause management: whither goest the internist?	2014	J Womens Health	US	1
Menopausal hormone therapy and menopausal symptoms.	2014	Fertil Steril	US	3
Prescribing menopausal hormone therapy: an evidence-based approach	2014	Int J Womens Health	US	1
Menopausal hormone therapy and cardiovascular disease risk: utility of biomarkers and clinical factors for risk stratification.	2014	Clin Chem	US	1
Use of SERMs for treatment in postmenopausal women.	2014	J Steroid Biochem Mol Biol	US	1
The immune system in menopause: pros and cons of hormone therapy.	2014	J Steroid Biochem Mol Biol.	US	3
The WHI ten year's later: an epidemiologist's view.	2014	J Steroid Biochem Mol Biol	US	3
Menopausal hormone therapy for the primary prevention of chronic conditions. U.S. Preventive Services Task Force recommendation statement.	2013	Pol Arch Med Wewn	US	2
Progestogens used in postmenopausal hormone therapy: differences in their pharmacological properties, intracellular actions, and clinical effects.	2013	Endocr Rev	US	1
The role of personalized medicine in identifying appropriate candidates for menopausal estrogen therapy.	2013	Metabolism	US	1
Have we come full circle - or moved forward? The Women's Health Initiative 10 years on.	2012	Climacteric	US	1
Postmenopausal hormone therapy and coronary heart disease in early postmenopausal women.	2014	Ann Med	Finland	3
Oral estradiol and dydrogesterone combination therapy in postmenopausal women: review of efficacy and safety.	2013	Maturitas	UK	1
Postmenopausal hormone therapy: risks and benefits.	2013	Nat Rev Endocrinol	Belgium	3
Hormone therapy and breast cancer risk 10 years after the WHI.	2012	Climacteric	France	1
Where do we currently stand with advice on hormone replacement therapy for women?	2010	Methodist Debakey Cardiovasc	US	2
Estrogen and oxidative stress: A novel mechanism that may increase the risk for cardiovascular disease in women	2010	Steroids	US	2
Total number of reviews =177
CODEBOOK
Valence
1=benefits outweigh risks
2=risks outweigh benefits
3=neutral/balanced
Variables :Breast cancer risk to HT recommendations
1=Yes
2=No
