# Supplementary material for: Sources of information influencing the state-of-the-science gap in hormone replacement therapy usage
Source: PLoS One. 2017 Feb 3;12(2):e0171189. doi: 10.1371/journal.pone.0171189 (PMC5291391; doi:10.1371/journal.pone.0171189)
Supplement: S2 Table — (ZIP) [file pone.0171189.s002.zip]

Archive with 3 entries (2 files):
- S2 Table Hormone Therapy News Media Data.xlsx
- __MACOSX/
- __MACOSX/._S2 Table Hormone Therapy News Media Data.xlsx
