# Supplementary material for: Sources of information influencing the state-of-the-science gap in hormone replacement therapy usage
Source: PLoS One. 2017 Feb 3;12(2):e0171189. doi: 10.1371/journal.pone.0171189 (PMC5291391; doi:10.1371/journal.pone.0171189)
Supplement: S2 Table — (ZIP) [file pone.0171189.s002.zip › S2 Table Hormone Therapy News Media Data.xlsx]

## Sheet: Newspaper
Title	Period	Publication	Word	Valence	Cancer	Heart	Other	On label	Off label	Recommendation	Rec Type
Year in Review	1	1	3453	2	2	2	2	2	2	2	99	only one sentence more harm than good
Chasing Youth, Many Gamble On Hormones	1	1	1468	1	2	2	2	2	1	2	99
After Long Hiatus, New Contraceptives Emerge	1	1	1712	3	1	1	2	2	1	2	99
The Ways to Confront Menopause (letter)	1	1	144	2	2	2	1	2	2	2	99
The Ways to Confront Menopause (letter)	1	1	156	1	2	2	2	1	1	2	99
Menopause Without Pills: Rethinking Hot Flashes	1	1	2419	3	1	1	2	1	2	1	5
Study Suggests Long-Term Hormone Therapy May Reduce Alzheimer's Risk for Women	1	1	918	1	1	1	2	1	1	2	99
More Hormone Perplexities	1	1	298	3	1	1	2	1	2	2	99
Replacing Replacement Therapy	1	1	242	3	1	1	2	1	1	2	99
Drug Agency Weighs Role Of Hormone Replacements	1	1	759	3	1	1	2	1	2	2	99
A Synthetic Hormone Outdoes Estrogen in Mice Bone-Building	1	1	396	3	1	1	1	1	2	2	99
Cancer Risk Of Hormones May Linger	1	1	872	2	1	1	2	1	1	2	99
Scientists Debating Future Of Hormone Replacement	1	1	922	3	1	1	2	1	1	2	99
Panel Questions Value of Hormone Therapy	1	1	625	3	1	1	1	1	1	1	4
Mixed Estrogen Signals (editor)	1	1	110	3	2	2	1	1	1	2	99
The Search for Alternatives to Hormone Replacement Therapy	1	1	1273	3	1	1	1	1	2	1	1
Sorting Through the Confusion Over Estrogen	1	1	4187	3	1	1	1	1	1	2	99	various opinions
Rush to Fill Void in Menopause-Drug Market	1	1	1448	3	1	1	2	1	1	2	99	about alternatives to Prempro
Ideas & Trends: Mixed Medical Messages; So What's a Responsible Sun Worshiper to Do?	1	1	987	2	2	1	2	2	1	2	99	no longer believed to help prevent heart disease
Doubts Prompt Reviews of Hormone Therapy	1	1	746	1	1	2	1	1	1	2	99
Decade After Health Care Crisis, Soaring Costs Bring New Strains	1	1	5195	2	2	2	2	2	2	2	99	discredited as a way to prevent cardiovascular disease
Women's Sleep Disorders May Be Tied to Hormones	1	1	612	1	2	2	2	2	1	2	99	hormone and sleep
Criticism of Drug Therapy May Aid Mares, Group Says	1	1	538	3	2	2	1	1	2	2	99	more about HT's harm to horses, mentioned risk in general,
What, Me Worry?	1	1	1432	2	1	2	2	1	2	2	99
Wyeth Criticizes Media Coverage of Hormone Replacement Drugs	1	1	417	3	1	1	2	1	2	2	99
The Role of Hormones (editor)	1	1	148	1	2	2	2	1	1	2	99
The Role of Hormones (editor)	1	1	131	2	2	2	2	2	2	2	99	suggest not treating menopause as disease
Facing the Hormone Dilemma (editor)	1	1	148	1	2	2	1	1	2	2	99	advocate for more rigorous studies
Facing the Hormone Dilemma (editor)	1	1	94	2	2	2	2	2	2	2	99	suggest long term follow ups with WHI participants
Facing the Hormone Dilemma (editor)	1	1	119	2	2	2	2	2	2	2	99	hope we can evaluate from research in the future
Facing the Hormone Dilemma (editor)	1	1	121	3	1	2	2	1	1	2	99
Study Shows Estrogen Therapy To Raise Risk of Ovarian Cancer	1	1	363	3	2	2	1	1	2	2	99
Survey Halted, Drug Makers Seek to Protect Hormone Sales	1	1	911	3	1	1	2	1	2	2	99
Hormone Therapy: One Size, Clearly, No Longer Fits All	1	1	1914	3	1	1	2	1	1	2	99	various opinions
Preventive Medicine, Properly Practiced	1	1	765	3	2	2	1	1	1	2	99	talked about risk of disease in general
Many Taking Hormone Pills Now Face a Difficult Choice	1	1	1900	3	1	1	2	1	1	2	99
Why the Hormone Study Finally Happened	1	1	504	2	1	1	2	2	2	2	99	about head of WHI Dr. Healy
HORMONE STUDY HALTED	1	1	118	3	1	1	2	1	1	2	99
A Cloud Over Hormone Therapy	1	1	115	2	2	2	2	1	2	2	99	believes aging is not a disease
A Cloud Over Hormone Therapy	1	1	123	2	2	2	2	2	2	2	99
A Cloud Over Hormone Therapy	1	1	127	1	2	2	2	2	2	2	99	believes WHI study is poorly designed
A Cloud Over Hormone Therapy	1	1	94	2	2	2	2	2	2	2	99	talked about not feeling well after using hormones
Company Sends Letter to Retain Hormone Sales	1	1	268	3	1	1	2	1	2	2	99
Hormone Therapy Woes	1	1	694	2	1	1	2	1	1	2	99
Patients Weigh Quitting Drug After Research Indicates Risk	1	1	766	3	1	1	2	1	2	2	99	various opinions
Hormone Replacement Study A Shock to the Medical System	1	1	2241	3	1	1	2	1	1	2	99
CASES; Blindsided By a Tumor Few Study	1	1	716	2	2	2	2	2	2	2	99
Study Is Halted Over Rise Seen In Cancer Risk	1	1	1069	3	1	1	2	1	1	2	99	various opinions
Debate Over a Breast Cancer Drug	1	1	103	2	2	2	2	2	2	2	99
Study Recommends Not Using Hormone Therapy for Bone Loss	1	1	323	3	1	1	2	1	2	2	99
Bone Diagnosis Gives New Data But No Answers	1	1	1710	2	2	2	1	1	2	2	99	osteoporosis
Exercise Is a Habit; Here's Why to Pick It Up	1	1	1167	3	1	2	2	1	2	2	99	exercise to reduce symptoms of menopause
Rethinking Menopause (editor)	1	1	75	2	2	2	2	2	2	2	99	menopause is not a disease
Herbs for Hot Flashes: New Attention, Mixed Results	1	1	1462	2	1	1	2	1	2	2	99
In Brief; Page Two: August 3-9;	1	1	168	2	1	2	2	2	2	2	99	news brief about million women study in UK
New Study Links Hormones to Breast Cancer Risk	1	1	942	3	1	2	2	1	2	1	1	Million women study
First Year of Hormone Treatment Is Found to Raise Risk of Heart Attack	1	1	1023	3	1	1	2	1	1	2	99
On the Trail of Estrogen And a Mirage of Youth	1	1	999	3	1	1	2	1	1	2	99
Hormones and Cancer (editor)	1	1	183	2	1	2	2	1	2	2	99	letter from breast cancer survivor
Study Finds New Risks in Hormone Therapy	1	1	1571	3	1	1	2	1	2	2	99	various opinions
What We Don't Know About Obesity	1	1	931	2	2	1	2	2	1	2	99
Hormone Use Found to Raise Dementia Risk	1	1	1373	3	1	1	1	1	1	1	4
Saying No to Hormone Therapy (editor)	1	1	134	2	2	2	2	1	1	2	99
Hormone Studies: What Went Wrong?	1	1	1556	3	1	1	2	1	1	2	99
National Briefing Science And Health: Hormone Treatment Scrutinized	1	1	54	2	2	2	2	1	1	2	99	questions on and off label benefits of HT
Unnatural' Path to Health (editor)	1	1	109	1	2	2	2	2	2	2	99
Science of Hormones (editor)	1	1	87	2	2	2	2	2	2	2	99
Blaming the Patient (editor)	1	1	70	2	2	2	2	2	2	2	99
Natural Hormones (editor)	1	1	161	1	2	2	2	2	1	2	99	believe studies should address long term consequences of not using hormones
Hormone Therapy (editor)	1	1	157	1	2	2	2	1	2	2	99
Hormone Therapy (editor)	1	1	52	1	2	2	2	1	2	2	99	criticizes the article Delusions of feeling better
Delusions of Feeling Better (editorial)	1	1	395	2	1	1	2	1	1	2	99	criticize the women for keep taking hormones
Hormone Therapy, Already Found to Have Risks, Is Now Said to Lack Benefits	1	1	1653	3	1	1	2	1	2	2	99
WYETH REPORTS UNFAVORABLE INITIAL DATA ON DRUG	1	1	111	2	1	1	1	2	2	2	99
In War on Cancer, Old Ideas Can Lead to Fresh Directions	2	1	2735	2	1	2	2	2	2	2	99
Menopause, as Brought To You by Big Pharma	2	1	3329	3	1	1	2	1	1	2	99	various opinions, background on Wyeth and HT
In Search of Their Own Elixir of Love	2	1	1205	3	1	1	2	1	1	2	99
Battling the Skeptics	2	1	1308	2	2	2	2	2	2	2	99	called HT "harmful practice"
Rare Side Effect Is Seen in Long-Term Use of a Breast Cancer Drug	2	1	650	3	2	1	2	2	1	2	99
Study Cites Hormones As Cancer Risk	2	1	329	2	1	1	1	2	2	2	99
Seeking Natural Remedies For Hot Flashes	2	1	1064	2	1	1	2	1	2	2	99	alternatives to HT
New Warning on Hormone Replacement	2	1	812	2	1	2	1	1	2	2	99	HT and lung cancer
Links Found for Ovarian Cancer and Obesity	2	1	551	2	2	2	1	2	2	2	99	ovarian cancer risk
Study Links Obesity to Ovarian Cancer	2	1	539	2	2	2	1	2	2	2	99	ovarian cancer risk
From Agenda Item to Published Medical Article	2	1	618	2	2	2	2	2	2	2	99
Decrease In New Cases Of Cancer Continues	2	1	826	2	1	2	2	2	2	2	99	Cancer rate
Study Ties Dirty Air to Blood Clots in Legs	2	1	231	3	2	1	2	2	1	2	99
Reducing Your Risk For Breast Cancer	2	1	1050	2	1	2	2	2	2	1	4	HT as a breast cancer risk factor
Study Details Women's Risks After Stopping Hormones	2	1	711	3	1	1	1	1	2	1	5
Deterring dementia	1	2	1320	3	2	1	2	2	1	2	99	about dementia
Study links hormones, lower Alzheimer's risk	1	2	1123	3	1	1	2	1	1	1	5
A body of hormone research	1	2	1087	3	1	1	2	1	2	2	99
Live with hot flashes if you can, expert advises	1	2	490	3	2	2	1	1	2	1	2	talked about risk in general, and only relief of hot flashes
Group recommends short, low-dose HRT	1	2	314	3	2	1	2	1	2	1	4
Hormone, soy links to heart examined	1	2	472	3	2	1	2	1	1	2	99
Research journey of a thousand vials	1	2	1066	3	2	1	2	2	2	2	99	story about WHI
Seeking soy as alternative to hormones	1	2	1139	3	1	1	2	1	1	2	99
Value of herbal supplements is difficult to verify, scientists say	1	2	500	2	1	1	2	2	2	2	99	about replacing HT with soy
Disbelief is HRT study side effect	1	2	540	3	1	2	2	1	1	2	99
Spate of medical miscues shows need for standards	1	2	927	2	2	2	1	2	2	2	99	briefly mentioned HT has more risks than benefits
HRT patients flood doctors' phone lines	1	2	473	3	1	1	2	1	2	2	99
Troubling drug study raises questions that go unanswered	1	2	647	3	1	1	2	1	1	2	99
Let all factors guide decision	1	2	416	1	2	2	2	1	2	2	99	Wyeth's VP writes to defend Wyeth
Halted HRT study raises questions	1	2	977	3	1	1	2	1	1	2	99
U.S. halts study on hormone therapy	1	2	542	3	1	1	2	1	1	2	99
Non-melanoma skin cancers may indicate higher risk of other cancers	1	2	515	2	2	2	2	2	2	2	99	about WHI in general
Ovarian cancer risk from hormones may be 'chance'	1	2	435	3	1	1	1	1	1	2	99
Are hormones right choice? Therapy guide has answers	1	2	443	3	1	1	2	1	1	1	4
Not so fast, declare researchers ready to revisit hormone replacement	1	2	472	3	1	1	2	2	2	2	99	About the KEEPS study
Heart attack risk is highest in first year of HRT	1	2	469	3	2	1	2	1	2	1	99
Aspirin requires more studies	1	2	674	2	1	1	2	2	2	2	99	about the benefits of aspirin
More unsettling news about HRT	1	2	447	2	1	2	2	2	2	2	99
Hormone therapy: The danger assessed	1	2	1087	3	2	1	1	1	1	2	99	dementia
Hormone combo can cause dementia	1	2	389	3	2	1	1	2	1	2	99
Mixture of HRT and Fosamax combats osteoporosis best	1	2	540	3	1	1	2	1	1	2	99
Report is the latest case against HRT	1	2	599	3	1	1	2	1	1	2	99
Estrogen products must now have 'black box' warning about heart risk	1	2	442	3	1	1	2	1	1	2	99
Diabetes benefit doesn't offset hormone risk	1	2	451	3	2	1	2	1	1	2	99
New bugs, scary food, bad drugs	2	2	530	3	1	1	2	1	2	1	3	one paragraph only
A Q&A on mammograms; USA TODAY's Liz Szabo asked experts to explain the new mammogram recommendations	2	2	733	2	1	2	2	2	2	2	99
Comparisons can illustrate best practices; Research can also ensure affordable care	2	2	776	2	1	2	2	2	2	2	99
A 'House' call on suicide awareness	2	2	607	3	1	2	2	1	2	2	99
Drinking vs. cancer	2	2	375	2	2	2	2	2	2	2	99	more harm than good
Body speaks, you listen; Readers seek the answer for how to handle changes	2	2	618	3	1	1	2	1	2	1	2
Even after hormone therapy, risk of cancer remains; Finding could mean increase in deaths	2	2	406	3	1	1	2	1	1	2	99
Hormone therapy: What's next?	2	2	716	3	1	1	2	1	1	2	99
Some Women Find Hurdles to Ending Hormone Therapy	1	3	540	3	1	1	2	1	1	2	99	alternatives to HT
Breast-Cancer Study Finds Rising Cases of Large Tumors	1	3	349	2	1	2	2	2	2	2	99	about breast cancer
Letters to the Editor: Merck Stands Behind The Safety of Vioxx	1	3	264	2	2	1	2	2	1	2	99
His and Hers Sex Drugs; Search of 'Female Viagra,' Doctors Try Antidepressants, Testosterone, Even Ritalin	1	3	1811	3	1	2	2	1	2	2	99
Personal Health (A Special Report): Treatments; The Case for Hormone Therapy	1	3	2992	3	1	1	2	1	1	2	99	various opinions
Hormone-Therapy Debate Grows; New Study Is Set on Issue Of Women's Heart Attacks; FDA Looks at Osteoporosis	1	3	1180	3	1	1	2	1	2	2	99	about KEEPS study
FDA Unveils Web Site To Educate Women On Hormone Therapy	1	3	239	3	1	1	2	1	2	2	99	FDA's website about HT
Fresh Data Show The Heart Risk From Hormones	1	3	368	3	1	1	2	1	1	2	99
New Risk in Taking Prempro: Murky Mammograms --- Wyeth's Hormone Drug, Linked To Higher Rates of Breast Cancer, Also May Hinder Diagnosis	1	3	835	3	1	2	1	1	2	2	99
Painkillers Fail to Halt Alzheimer's --- Trial of Vioxx and Naproxen Adds New Disappointment On Heels of Hormone Study	1	3	615	2	2	2	1	2	2	2	99	about Merck's drug Vioxx
A New Danger For Women On Hormones --- Latest Study Finds Sharp Increase In Dementia for Prempro Users; Few Reasons to Continue Therapy	1	3	1077	3	1	1	1	1	2	1	5
Fear Factors: Why Do Americans Feel That Danger Lurks Everywhere? --- Fixation on Risk, Fed by Labs, Law and Media, Haunts The World's Safest Nation --- `Easier to Scare Than Unscare'	1	3	1897	2	1	1	2	2	2	2	99
Personal Health (A Special Report): Taking Control --- Trial Watch / Alternative Medicine	1	3	1560	3	1	1	2	1	2	2	99	alternatives to HT
Data Increase Doubts About Hormone Therapy	1	3	444	3	1	1	2	1	2	1	4
World-Wide	1	3	610	2	2	2	1	2	2	2	99	FDA puts stronger warning on HT (short paragraph)
Dose of Reality: Study Questions High-Cost Drugs For Hypertension --- Big U.S. Effort Finds Diuretics Can Be More Effective Than Industry Blockbusters --- Unusual Boost for Generics	1	3	1986	3	2	1	2	2	1	2	99
Personal Health (A Special Report): Prevention --- Aging Well: Growing older doesn't have to mean sleeping less	1	3	1485	3	1	1	2	1	2	2	99	about human growth hormones
A New Twist in the Raging Hormone Debate --- Controversial HRT Drugs May Ward Off Alzheimer's, But Still Pose Cancer Risk	1	3	1070	3	1	1	2	1	1	2	99
HRT Worries Give Headaches To Drug Makers	1	3	905	3	1	1	2	1	2	2	99
States Grant `Herb Doctors' New Powers --- Naturopaths Can Now Write Prescriptions, Perform Surgery; Some Insurers Pick Up the Tab	1	3	1479	3	2	2	2	2	2	2	99	about herb medicine
Letters to the Editor -- COX-2 Inhibitors: Safety Trials Needed	1	3	250	2	2	1	2	2	2	2	99	HT as an example of needing randomized trials
Beyond Prempro: How to Make a Choice Among Array of Prescription Hormones	1	3	969	3	2	2	2	2	2	1	2
Herb Makers Rush to Fill Hormone Void --- Industry Pushes Soy, Red Clover As Alternative Menopause Therapy, But Safety Research is Scant	1	3	1150	3	2	2	2	2	2	2	99	alternatives to HT
Thinking Things Over: Drug Prices: a Much-Needed Primer	1	3	990	3	2	2	2	2	2	2	99
Medical Mistakes Are No Cause For Alarm	1	3	964	3	1	1	1	1	1	2	99
Wyeth Sales Team Calls on Doctors After Study	1	3	758	3	1	1	2	1	2	2	99	survey of doctors
Wyeth's Prempro Problems Galvanize Plaintiffs' Lawyers	1	3	969	3	1	1	2	1	2	2	99	HT litigation
What You (or Your Mom) Need to Know: Some Answers About Hormone Therapy	1	3	903	3	1	1	2	1	2	1	2
Wyeth CEO: Concerned But Hopeful	1	3	703	3	1	2	2	1	1	2	99
More Options and Unknowns	1	3	1379	3	1	1	2	1	2	2	99	various opinions
Hormone Conundrum --- Increased Risks Prompt Researchers to Halt Study; A Big Dilemma for Women	1	3	1233	3	1	1	2	1	1	2	99	various opinions
Health & Wellness -- Heart Beat: Protecting the Heart at Menopause	2	3	746	3	1	2	2	1	1	2	99
Health & Wellness: Award in Hormone Suit	2	3	284	2	1	2	2	2	2	2	99	law suit against Wyeth
Letter to the Editor: 'Expert Panels' Won't Improve Health Care	2	3	739	2	1	2	2	2	2	2	99
Health & Wellness: Research Report / New Medical Findings	2	3	1190	2	2	2	1	2	2	2	99	HT and lung cancer, short paragraph
Injecting Value Into Medical Decisions --- In Debate on Reform, Many Say Quality Should Trump Quantity, But What's Best Isn't Always Clear	2	3	1377	3	2	2	2	2	2	2	99
The Truth About Hormone Therapy	2	3	655	3	1	1	2	1	1	2	99	recommends bioidentical hormones
Breast Cancer's Decline Analyzed --- Study Credits 2002 Warning on Hormone-Replacement Drugs	2	3	554	3	1	1	1	1	2	2	99	various opinions
The 7 Things You Should Know About Hormones	2	3	1256	3	1	1	2	1	1	2	99	more about bio-identical HT
Health: Patch Boosts Libido For Some Older Women	2	3	597	3	1	1	2	2	1	2	99	about hormone patches
Health; Need a Tissue? Why aging is putting more people at risk for developing allergies -- and what you can do about it	2	3	1560	2	2	2	1	2	2	2	99	increase risk of asthma and wheezing, short paragraph
Judge Overturns Award in Wyeth Suit	2	3	301	3	1	2	2	1	2	2	99
Health Mailbox	2	3	655	3	1	1	2	1	1	1	5
Sorting Through the Choices For Menopause Hormones	2	3	695	3	1	1	1	1	1	2	99
Jury Orders Payment From Wyeth, Upjohn Of Over $27 Million	2	3	107	2	1	2	2	2	2	2	99
Cancer Risk Rises Slightly After Hormone Therapy Ends	2	3	674	3	1	1	2	1	1	1	5
Jury Rules for Woman Who Sued Wyeth	2	3	182	3	1	2	2	2	2	2	99
World-Wide	2	3	459	2	1	2	2	2	2	2	99	short paragraph
Health & Wellness -- Heart Beat: Protecting the Heart at Menopause	2	3	840	3	1	1	2	1	1	2	99	estrogen's heart benefits and risks
The Stubborn Markers of Menopause	3	1	1191	3
Tackling Menopause's Side Effects	3	1	1214	1
Hormone therapy should be limited, report says; Use can ease pains, but postmenopausal women face risks	3	2	939	2
Study of Hormone Use in Menopause Reaffirms Complex Mix of Risks and Benefits	3	1	659	3
Early hormone use may be beneficial; Yet critics say new Danish study is too small, flawed	3	2	615	2
A new study on the use of hormone therapy for menopause	3	9	78	3
Total number of items = 181
CODEBOOK
Types of publication	Period	Valence	Mention of breast cancer risks	Mention of Cardiovascular risks	Mention of other risks	Mention of on label benefits	Mention of off label benefits	Making of recommendation	Types of recommendations
1= New York Times	1= 2002-2003	1=benefits outweigh risks	1=yes	1=yes	1=yes	1=yes	1=yes	1=yes	1=low dose
2= USA Today	2= 2008-2009	2=risks outweigh benefits	2=no	2=no	2=no	2=no	2=no	2=no	2=use for short term
3= Wall Street Journal	3=2012-14	3=neutral/balanced							3=use only for severe symptoms
4= Better Homes and Gardens									4=2 of the above
5= Ladies Home Journal									5=all of the above
6= Oprah									99=no recommendation
7= CBS
8= ABC
9= NBC

## Sheet: Magazine
Title	Period	Publication	Word	Valence	Cancer	Heart	Other	On label	Off label	Recommendation	Rec Type
Long-Term HRT and Cancer Risk	2	4	304	1	1	2	2	1	1	1	6	Q&A believe benefit outweights risk
The Antiperspirants-Cancer Myth	2	4	967	3	2	2	1	2	1	2	99	HT and fibrosis risk before and after menopause
Stay Strong Against Osteoporosis	2	4	1680	1	2	2	2	1	2	2	99	Osteoperosis benefits
Bone Density Testing	2	4	175	1	1	1	1	1	2	2	99	Q&A use HT for osteoperosis is estrogen level is very low
7 Ways to Stay Breast Cancer Free	2	4	529	3	1	2	2	2	2	1	2
Natural Progesterone	2	4	193	3	2	2	2	1	2	2	99	Q&A more about progesterone, adviced not to use with estrogen
Hormones & Plant Estrogens: Estrogen and Food	2	4	170	1	2	2	2	1	1	2	99	Q&A Osteoperosis benefits and lowering cholesterol
Slow Sex Drive: Viagra for Women?	2	4	313	1	2	2	2	1	2	2	99	Q&A sex drive and HT, suggested talking to doctor
Bone Up on Calcium	2	4	570	1	2	2	2	1	2	2	99	daily calcium intake differ if women is on HT
Ovarian Cysts	2	4	196	1	2	2	2	2	1	1	6	Q&A recommends HT to decrease cyts
Antidepressants for Hot Flashes?	2	4	181	3	2	2	1	1	2	2	99	mentions risk in general
Heart Disease: How Women Can Protect Themselves	2	4	1707	1	1	2	1	2	1	1	6	Estrogen for women without uterus to protect the heart, also mentions risk and benefits for endometrial cancer
Hair Loss	2	4	2008	1	2	2	2	2	1	1	6	HT for preventing hair loss
A Boost for Aging Bones	2	4	259	1	2	2	2	1	2	2	99	Q&A Osteoperosis benefits
Thyroid Problems: Synthroid and Osteoporosis	2	4	237	1	2	2	2	1	2	2	99	Q&A Osteoperosis
Which Post-Cancer Screen is Best?	2	4	1177	2	1	2	2	2	2	2	99	HT makes breast cancer harder to detect
Still Under Study	2	4	300	3	1	1	2	2	1	2	99	HT as a controversial heart protection strategy
Understanding Alzheimer's Disease	2	4	1668	2	2	2	1	2	1	2	99	dementia risk
Osteoporosis Guide	2	4	1606	3	1	2	2	1	2	2	99	Osteoperosis benefits
When Two Doctors Are Better than One	1	4	1135	3	1	2	2	2	2	1	2	short term use is safe
Should I have a mammogram	1	5	2293	3	1	1	1	1	1	1	4
The End of the Fountain of Youth	1	5	2049	3	1	1	2	1	1	2	99	various opinions
Putting the brakes on Hormone Treatments	1	5	3809	3	1	1	1	1	1	2	99	various opinions
The Truth About Hot Flashes	2	5	1701	3	1	2	2	1	2	2	99
Urinary Incontinence: The Health Problem Women Won't Talk About	2	5	2279	2	2	2	1	2	2	2	99
Solve Your Sleep Problems	2	5	2013	3	2	2	2	1	2	2	99	sleep and hormone
Your Family Calcium Guide	2	5	1773	1	2	2	2	1	2	2	99	osteoperosis benefit
Harmful Hysterectomies: What Your Doctor's Not Telling You	2	5	2992	3	2	2	1	1	2	2	99
Younger Docs Misread Mammograms	1	5	218	2	2	2	1	2	2	2	99	false positive at breast cancer screening
5 Things You Need to Know About Ovarian Cancer	2	5	533	2	2	1	2	2	2	2	99
When to Get a Second Opinion	2	5	370	2	2	2	2	2	2	2	99
Protecting Yourself From Breast Cancer	1	5	578	2	1	2	2	2	2	2	99	long term use and breast cancer
Update: Breast cancer	2	5	742	3	1	2	2	2	2	2	99
Sexual passages from the 20s to the 50s	2	5	2013	1	2	2	2	1	2	2	99
Everything you need to know about menopause (but were too hot, tired, confused, and cranky to ask)	2	6	3469	3	1	1	2	1	1	2	99	various opinions
Hot Flash: Hormone Therapy Is Back	2	6	357	3	1	1	2	1	2	1	1
Beauty Gazette: fight against aging	2	6	2939	1	2	2	2	2	1	2	99	a part of a longer story HRT make women look younger
9 Numbers That Count	2	6	1298	1	2	2	2	1	2	2	99	osteoperosis
WHAT I KNOW FOR SURE (letters)	2	6	713	1	2	2	2	1	1	2	99	bioidentical hormone
Body wise: MIDLIFE MEDS	2	6	694	3	1	1	1	1	1	1	3
WE HEAR YOU! Letter	2	6	61	1	2	2	2	1	2	2	99
WE HEAR YOU! Letter	2	6	43	3	2	2	1	1	2	2	99
WE HEAR YOU! Letter	2	6	48	1	2	2	2	1	2	2	99
The Basics of Synthetic Hormone Replacement Therapy	2	6	335	3	1	1	1	1	2	1	4
Preparing for Menopause (TV)	2	6	1691	3	1	1	2	1	2	2	99
Prevention and Protection for Vaginal Dryness	1	6	266	3	1	1	2	1	2	1	3
Is It Time for Your First Bone Density Test?	1	6	357	3	2	2	2	1	2	2	99
Is Hormone Replacement Therapy Right for You?	2	6	1310	1	2	1	1	1	1	2	99
Webcast with Dr. Northrup	2	6	64 pages	1	1	2	2	1	1	2	99	recommends bioidentical hormones
Breast cancer: the latest word	1	6	1397	2	1	2	2	1	2	2	99
It's my perimenopause (and I'll cry if I want to)	1	6	261	3	2	2	2	1	2	2	99
Total number of items = 51

## Sheet: TV
Title	Period	Publication	Word	Valence	Cancer	Heart	Other	On label	Off label	Recommendation	Rec Type
Tips for avoiding potential blood clots on long flights	1	7	844	1	2	1	2	2	2	2	99
Dr. Sherry Marts of the Society for Women's Health Research discusses hormone replacement therapy	1	7	1037	3	1	1	1	1	2	1	4
FDA issues guidelines to try to help women sort out the risks and benefits of hormone replacement therapy	1	7	145	3	1	1	2	1	2	1	4
Low doses of estrogen by itself can help older women fight off osteoporosis	1	7	95	3	1	1	2	2	1	2	99
More women turning to alternatives to hormone replacement therapy to treat menopause (repeat of women looking)	1	7	479	3	1	1	2	1	1	2	99
Musical pokes fun at menopause (repeat of women looking)	1	7	535	3	1	1	2	1	1	2	99
Study finds combined hormone replacement therapy puts women at increased risk of dying from breast cancer	1	7	47	2	2	1	2	2	2	2	99
British study adds to growing evidence that hormone replacement therapy increases risk of breast cancer deaths	1	7	131	3	2	1	2	1	2	2	99
Hormone replacement therapy studies continue to stir controversy (repeat of despite)	1	7	463	3	1	1	2	1	2	2	99
Hormone replacement therapy increases risk of heart disease, dementia and breast cancer	1	7	797	3	1	1	1	1	2	1	5
Despite government study to the contrary, some doctors say hormone replacement therapy is a good idea	1	7	410	3	1	1	2	1	2	2	99
Women looking at menopause differently *repeat of Jun 29 report	1	7	502	3	1	1	2	1	1	2	99
Women looking at menopause differently	1	7	597	3	1	1	2	1	1	2	99
Dr. Erika Schwartz, author of "The Hormone Solution," discusses the continued controversy over the use of hormone replacement therapy	1	7	687	2	1	1	2	1	2	2	99	recommends natural hormone
Hormone replacement therapy getting a thumbs-down again	1	7	47	2	1	2	1	2	2	2	99
Latest study suggets hormone replacement therapy can make it harder to detect the early stages of breast cancer	1	7	52	2	1	2	1	2	2	2	99
Hormone replacement therapy may cause mental decline in older women rather than prevent it (repeat of same title on May 27, shorten version of Professor Sally Shumaker)	1	7	396	3	1	1	1	1	2	1	4	for older women
Professor Sally Shumaker discusses a new study that shows that women over the age of 65 who take hormone replacement therapy have a higher risk of developing Alzheimer's disease	1	7	616	2	1	1	1	2	2	1	3
Hormone replacement therapy gets another thumbs down	1	7	59	2	2	2	1	2	2	2	99
Hormone replacement therapy may cause mental decline in older women rather than prevent it	1	7	413	3	1	1	1	1	2	1	4
Promising new treatment for menopause (repeat)	1	7	345	2	1	2	2	1	2	2	99
Anti-seizure medication may help women who could not otherwise take hormone replacement therapy (repeat of promising new treatment)	1	7	382	2	1	2	2	1	2	2	99	about alternative to HT
Promising new treatment for menopause (repeat)	1	7	349	2	1	2	2	1	2	2	99
Promising new treatment for menopause	1	7	345	2	1	2	2	1	2	2	99
Government regulators order makers of hormone replacement therapy products to put warnings on labels	1	7	68	2	1	1	2	2	2	2	99
A dose of reality; conflicting health-care information can be confusing to women (Sunday morning	1	7	1873	3	1	1	2	1	2	2	99
Some experts say the final word on HRT is that it won't help prevent heart disease and may even contribute to it (has duplicate)	1	7	411	3	2	1	2	1	2	2	99
New study shows hormone replacement therapy and vitamins prescribed to help ward off heart disease may actually do more harm than good	1	7	639	3	2	1	2	1	2	2	99
Study finds more evidence disputing the claim HRT prevents heart disease	1	7	546	3	1	1	2	1	2	2	99
New study on dangers of hormone replacement therapy	1	7	426	3	1	1	2	1	2	2	99
Women who rely on hormone replacement therapy face dilemma	1	7	583	3	1	1	2	1	1	2	99
Another warning about hormone replacement therapy for women	1	7	92	2	1	1	2	2	2	2	99
New screening guidelines for osteoporosis	1	7	638	1	2	2	2	1	2	2	99	about osteoperosis
Questions surrounding benefits of hormone replacement therapy	1	7	718	3	1	1	2	1	2	2	99
Dispute over using alternative therapies to treat side effects of menopause	1	7	443	3	1	1	2	1	2	2	99
Makers of Prempro face women's anger and big-time lawsuits	1	7	445	3	1	1	2	1	2	2	99	law suits against Wyeth
New study focuses on the safety of estrogen use (repeat of new study weights)	1	7	431	3	1	1	2	1	2	2	99
Dr. Sharon Diamond of Mount Sinai Hospital discusses what women should do if they're on hormone replacement therapy and concerned about possible health risks	1	7	1058	3	1	1	2	1	1	1	1
New study weighs the benefits and risks of taking estrogen for relief of menopausal symptoms	1	7	424	3	1	1	2	1	2	2	99
Seven days; news about hormone replacement therapy frightens some women	1	7	771	3	1	1	2	1	1	2	99
Dr. Patricia Allen of the New York Menopause Center offers advice on how to deal with the latest hormone replacement therapy news	1	7	700	3	1	1	2	1	2	1	2
Risks for women who take estrogen and progestin (repeat)	1	7	288	3	1	1	2	1	2	1	2
Millions of women face difficult choice about hormone replacement therapy	1	7	440	3	1	1	2	1	2	2	99
New study indicates staying on hormone replacement therapy for more than five years could be harmful	1	7	673	3	1	1	2	1	2	1	2
Risks for women who take estrogen and progestin	1	7	427	3	1	1	2	1	2	2	99
For June 3, 2009, CBS News Brief	2	7	137	3	2	2	2	2	2	2	99	about Oprah's show on menopause and HT
New research reinforces link between hormone replacement therapy and breast cancer	2	7	317	3	1	2	2	1	2	1	2
Link found between postmenopausal estrogen therapy and benign breast lumps	2	7	55	2	1	2	2	2	2	2	99
Women who stop hormone replacement therapy still at risk for breast cancer	2	7	76	2	1	2	2	2	2	2	99
Dr. Elisa Port discusses how hormone replacement therapy can impact mammograms	2	7	557	3	1	1	2	1	1	2	99
FDA crackdown on bioidentical hormone therapy products	2	7	499	2	2	2	2	2	2	2	99	about bioidentical HT
A closer look weighing the risks	1	8	646	3	1	1	1	1	2	1	2
Hormone replacement therapy treatment increases risk of breast cancer, and makes cancer harder to detect (similar to Medical news)	1	8	850	2	1	2	2	2	2	1	2
Medical news hormone therapy	1	8	425	2	1	2	2	2	2	1	2
Hormone therapy new study shows therapy increases a woman's risk of dementia and stroke	1	8	699	3	1	1	1	1	1	1	5
Dr. Tim on call new information about hormone replacement therapy and new killer flu	1	8	794	3	1	1	1	1	2	1	2
Top five medical stories	1	8	563	3	1	1	2	1	2	2	99
Healthy woman heart disease in women	1	8	1273	2	2	1	2	2	2	2	99	report about heart disease
A Local Problem: Breast Cancer in Marin County; Residents and professionals seek reasons for high breast cancer rates in Marin County, California	1	8	3610	2	1	2	2	2	2	2	99	report about breast cancer
Questions are answered about hormone replacement therapy and estrogen, and the new reports that both can add to the risk of cancer	1	8	922	3	1	1	1	1	2	1	2
Some doctors say menopause is being overmedicated	1	8	600	3	1	1	2	1	1	2	99
Study finds increased health risks for women taking HRT; President Bush to address Wall Street about corporate fraud; Members of Act Up boo Secretary Tommy Thompson at AIDS conference; Salt Lake prosecutors to charge Richard Ricci with burglary; Mohammad Saffi deported to New Zealand; Secretary Rumsfeld turns 70	1	8	276	2	1	1	2	2	2	2	99
New study by National Institutes of Health advises women taking hormone replacement therapy long term should stop	1	8	570	3	1	1	2	1	1	1	2
Studies halted on hormone replacement therapy	1	8	60	2	1	1	2	2	2	2	99
Advice to women using hormone replacement therapy	1	8	368	3	1	1	2	1	2	1	2
Government shutting down major study on hormone replacement therapy	1	8	439	3	1	1	2	1	1	2	99
MEDICINE'S LEAP FORWARD; TOP ADVANCES IN THE DECADE	2	8	891	3	1	1	2	1	1	2	99
20 YEARS AFTER "DYNASTY"; LINDA EVANS ON HER REAL LIFE DRAMA	2	8	997	1	2	2	2	1	2	2	99	small part of an interview
LIFE LESSONS; SURVIVING CANCER	2	8	822	2	2	1	1	2	2	2	99	about breast cancer
WAR ON CANCER; NEW REPORT	2	8	864	2	1	2	2	2	2	2	99	about breast cancer
FOUNTAIN OF YOUTH; News Report	2	8	1788	3	1	1	2	1	1	2	99	about bioidentical HT
NEWS HEADLINES: hormone therapy	2	8	860	2	1	1	2	1	2	1	4
RISK FACTORS; Hormone therapy	2	8	494	2	1	1	2	1	1	1	1
Dr. Dennis Gross discusses foods to eat that help slow the skin's aging process	1	9	1012	3	1	2	2	1	1	2	99
Evelyn Lauder and Dr. Larry Norton describe breast cancer treatments and research	1	9	1365	1	2	2	2	2	1	2	99	about HT that can prevent heart disease
Dr. Steven Goldstein discusses health risks and studies of HRT	1	9	926	3	1	1	1	1	2	1	5
Hormone replacement therapy studies show real health risks for women (repeat of strongest link)	1	9	377	3	1	1	1	1	2	2	99
Dr. Marc Siegel, New York University Medical School, talks about pills vs. patches	1	9	1242	2	1	2	2	2	2	2	99
Dr. Holly Thacker from the Cleveland Clinic Foundation discusses the risks of hormone replacement therapy (continuation of study shows strongest…story)	1	9	243	3	2	2	2	1	2	2	99
Study shows strongest link yet between hormone replacement therapy and breast cancer	1	9	462	3	1	2	2	1	2	1	3
Barbara Seaman discusses her book, "The Greatest Experiment Ever Performed On Women"	1	9	1108	2	2	2	1	1	2	2	99
Women frustrated with conflicting health advice	1	9	468	2	2	2	2	2	1	2	99	dangers trump the benefit
Research shows hormone replacement therapy doubles risk of Alzheimer's	1	9	171	2	1	1	1	2	2	2	99
Dr. Steven Goldstein, professor, ob/gyn, New York University Medical Center, discusses a new study which finds hormone replacement therapy may double the risk for dementia in women who are 65 and older	1	9	1064	3	1	1	1	1	1	1	4	colon cancer reduction as off label benefit
Study shows hormone replacement therapy places some women at higher risk for dementia, Alzheimer's disease	1	9	82	2	2	2	1	2	1	2	99
Women who stop hormone replacement therapy experience no loss in quality of life	1	9	369	3	1	1	2	1	1	2	99
Dr. Judith Reichman, Today contributor, talks about sex-dulling medications	1	9	1403	2	2	2	2	2	1	2	99	oral estrogen decrease sex drive
Dr. Susan Love discusses menopause and hormone therapy	1	9	1131	3	1	1	2	1	1	1	3	talked about verious previous beliefs
Dr. Judith Reichman reviews women health issues of 2002	1	9	1099	3	1	1	2	1	1	1	2	colon cancer reduction as off label benefit
Dr. Judith Reichman offers advice on telling the difference between hypothyroidism and perimenopause	1	9	1107	3	2	2	2	1	2	1	5
Studies on breast cancer target alcohol consumption, environment, chemicals and hormones as possible causes for disease	1	9	459	2	1	2	2	2	2	2	99	more about breast cancer risks
Dr. Vivian Pinn discusses the latest NIH conference on hormone replacement therapy	1	9	770	3	1	1	2	1	1	1	2
Doctors meeting in Washington to discuss recent findings on dangers associated with HRT	1	9	603	3	1	1	2	1	1	2	99
National Institutes of Health holds summit to debate hormone replacement therapy	1	9	437	3	1	1	2	1	1	1	2
Dr. Pamela Peeke, assistant professor of medicine at University of Maryland, clears up confusion about hormone therapy replacement and breast cancer	1	9	1119	3	1	2	2	1	2	1	4
Dr. Judith Reichman answers viewer e-mail about HRT	1	9	1285	3	1	1	2	1	1	2	99
Risks and benefits of hormone replacement therapy	1	9	1528	3	1	1	2	1	2	1	4
Dr. Judith Reichman discusses osteoporosis	1	9	1297	3	2	2	2	1	2	2	99
Expert says medical profession got ahead of science as to hormone replacement therapy (short version of Susan Love interview)	1	9	302	3	1	1	2	1	1	2	99
Alternatives to hormone replacement therapy something for women to think about	1	9	352	3	1	1	2	1	2	2	99
Confusion over risks and benefits of hormone replacement therapy for women	1	9	442	3	1	1	2	1	1	2	99
Dr. Pamela Peeke, assistant professor of medicine at the University of Maryland, talks about recent studies on hormone replacement therapy, and possible alternatives to treat menopause	1	9	1636	3	1	1	2	1	1	1	1	colon cancer
Women taking hormone replacement therapy now wondering what's next	1	9	430	3	1	1	2	1	2	2	99
Dr. Lila Nachtigall of New York University explains a recent hormone replacement therapy study halt	1	9	1089	3	1	1	2	1	1	2	99
Sylvia Smoller of the Women's Health Initiative warns of dangers of taking hormone replacement therapy	1	9	678	3	1	1	2	1	1	2	99	colon cancer reduction as off label benefit
Researchers saying risks outweigh benefits of hormone replacement therapy	1	9	351	3	1	1	2	1	2	2	99
Doctor has practical advice for women on hormone replacement therapy	1	9	371	3	1	1	2	1	1	2	99
National Institutes of Health announces hormone replacement therapy linked to increased risk of several serious diseases	1	9	509	3	1	1	2	1	1	2	99
More research that may make a big difference for women who hope hormones will protect them against heart disease	1	9	449	3	1	1	2	1	1	2	99
Dr. Nancy Snyderman discusses new breast cancer screening recommendations (2nd part of previous story)	2	9	676	2	1	2	2	2	2	2	99	HT as a risk factor of breast cancer
Dr. Nancy Snyderman discusses new breast cancer screening recommendations	2	9	991	2	1	2	2	2	2	2	99	HT as cancer risk factor
A Woman's Nation; Dr. Christiane Northrup discusses menopause	2	9	1038	3	1	2	2	1	2	2	99
Today's Health; Dr. Susan Love discusses where breast cancer research stands today	2	9	1230	2	1	2	2	2	2	2	99
Dr. Roshini Raj discusses results of a study out of The Lancet indicating possible link between long-term hormone replacement therapy and risk of dying from lung cancer	2	9	710	3	2	1	1	1	2	2	99	lung cancer and hrt
We The People; Hispanic women and breast cancer	2	9	1686	2	1	2	2	2	2	2	99
Today's Health; new study on dense breasts and breast cancer risk	2	9	628	2	1	2	2	2	2	2	99	makes breast dense
Melanie Bloom and Dr. Geno Merli discuss signs and symptoms of DVT	2	9	705	2	2	2	1	2	2	2	99	risk factor of DVT
Lifestyle choices affect how old people look; Dr. Susan Taylor, dermatologist and internist, discusses subject	2	9	1299	1	2	2	2	1	2	2	99	HT makes people look younger
More details about hormone therapy-breast cancer link	2	9	139	2	1	2	2	2	2	2	99
Today's Health; Potential dangers of sleeping pills	2	9	1000	2	1	2	2	2	2	2	99	HT as risk factor of cancer
Deaths from some kinds of cancer have dropped	2	9	483	2	1	2	2	2	2	2	99
Dr. Susan Love, Dr. Susan Love Research Foundation, discusses her goal of eliminating breast cancer	2	9	1471	2	1	2	2	2	2	2	99	HT as risk factor of cancer
Dr. Laura Berman discusses menopause and sexuality	2	9	1546	3	1	2	2	1	2	2	99
Melanie Bloom, Dr. Frank Michota and Pam Klein discuss deep-vein thrombosis	2	9	1284	2	2	2	1	2	2	2	99	HT as DVT risk factor
Short-term hormone replacement therapy can change mammogram results	2	9	370	3	1	2	2	1	2	2	99	HT and abnormal mammogram
Today's Health; Dr. Nieca Goldberg gives advice to women in their 30s and 40s for getting the health care they need	2	9	959	1	2	2	2	1	2	2	99	consult doctor
Total number of items = 126
